# Supplementary material for: Affinity Purification Coupled to Stable Isotope Dilution LC-MS/MS Analysis to Discover IgG4 Glycosylation Profiles for Autoimmune Pancreatitis
Source: Int J Mol Sci. 2021 Oct 26;22(21):11527. doi: 10.3390/ijms222111527 (PMC8584136; doi:10.3390/ijms222111527)
Supplement: Supplementary file 1 [file ijms-22-11527-s001.zip]

Archive with 4 entries (4 files):
- Supplementary Figure S1_MS spectra.pdf
- Supplementary Figure S2_15 IgG4 glycopeptides.pdf
- Supplementary Table S1_precision and accuracy.pdf
- Supplementary Table S2_stabilities.pdf
